# Supplementary material for: Mosquito Vector Diversity across Habitats in Central Thailand Endemic for Dengue and Other Arthropod-Borne Diseases
Source: PLoS Negl Trop Dis. 2013 Oct 31;7(10):e2507. doi: 10.1371/journal.pntd.0002507 (PMC3814347; doi:10.1371/journal.pntd.0002507)
Supplement: Table S1 — Taxa and their abundance by habitat over the trapping period. (XLSX) [file pntd.0002507.s001.xlsx]

## Sheet: Sheet1
Taxon	HabitatType
	Forest	Fragmented Forest	Rice Field	Rural	Suburban	Urban
Aedeomyia catasticta		1		1	4	3
Aedeomyia sp.				1
Aedes (Bothaella) sp.	4
Aedes (Downsiomyia) sp.	1
Aedes (Stegomyia) sp.	26	3		1	2
Aedes aegypti		16	40	232	148	289
Aedes albolineatus	3
Aedes albopictus	29	82	41	115	13	39
Aedes desmotes	1
Aedes lineatopennis		31	5	199	12	8
Aedes mediolineatus		21		54
Aedes sp.	84	33	1	14	2	9
Aedes vexans	3	193	20	420	7	70
Aedes w-albus	7
Anopheles (Ano.) sp. - Aitkenii group	1
Anopheles (Ano.) sp. - Barbirostris group	2	17	68	16	50	7
Anopheles (Ano.) sp. - Hyrcanus group		2	177	4	13	2
Anopheles (Ano.) sp. - Myzorhynchus series				1		2
Anopheles (Cel.) sp.		3	12	15		12
Anopheles (Cel.) sp. - An. kochi		15		7
Anopheles (Cel.) sp. - An. tessellatus		12	15	3	9	33
Anopheles (Cel.) sp. - Jamesii group		11		7
Anopheles (Cel.) sp. - Myzomyia series			1			2
Anopheles (Cel.) sp. - Neocellia series		5		92
Anopheles (Cel.) sp. - Neomyzomyia series			2	5
Anopheles (Cel.) sp. - Pyretophorus series	1	67	8	534	21	134
Anopheles sp.	5	271	68	115	45	35
Armigeres (Lei.) sp.	27	28		2	1
Armigeres annulipali				1
Armigeres annulitarsis		2
Armigeres dentatus	2
Armigeres kesseli	14
Armigeres magnus	1
Armigeres malayi		1
Armigeres omissus	1
Armigeres pectinatus	1
Armigeres sp.	8	25	13	11		15
Armigeres subalbatus	116	331	153	391	161	219
Coquillettidia crassipes		41	190	18	23	11
Coquillettidia ocrachea					1
Coquillettidia sp.		16	1	2	5	1
Culex (Cui.) sp.	5	1
Culex (Cux.) sp. - Cx. perplexus		4	33	7	2	1
Culex (Cux.) sp. - Vishnui subgroup	48	4238	17853	2659	3011	1158
Culex (Eum.) sp.		2	8	2		12
Culex (Eum.) sp. - Mocthogenes group	1	2	2	9
Culex (Eum.) sp. - Protomelanoconion group	2	18	170	64	38	22
Culex (Lop.) sp.	2	5	3		1	10
Culex (Lop.) sp. - Brevipalpis supbroup	2	6		3
Culex (Lop.) sp. - Fraudatrix subgroup		40		34	2
Culex (Lop.) sp. - Mammilifer and Wilfredi group		1		1
Culex bitaeniorhynchus	21	48	932	65	130	10
Culex fuscocephala		1384	15	1034	281	486
Culex gelidus	8	167	2135	850	2098	988
Culex hutchinsoni		4				16
Culex mimulus		1
Culex nigropunctatus	848	50	84	38	71	24
Culex pseudosinensis		2
Culex quinquefasciatus	1	7	8	192	1488	1839
Culex sinensis	8	167	3714	107	253	12
Culex sitiens		1	18
Culex sp.	85	228	7	10	11	1
Culex tenuipalpis		1
Culex whitei	1		3	1	1
Culex whitmorei			2
Ficalbia minima				6
Ficalbia sp.			3	2
Heizmannia sp.	214	2
Lutzia fuscana			3
Lutzia vorax	1		1
Mansonia annulifera		12	7	56	16	4
Mansonia indiana		12	227	44	195	27
Mansonia sp.		19
Mansonia uniformis	5	63	789	246	345	116
Mimomyia aurea		1	19	2	3	23
Mimomyia chamberlainai			8	24	5	5
Mimomyia chamberlainai metallica					1
Mimomyia fusca	1
Mimomyia hybrida		10	66	16	7	11
Mimomyia luzonensis		57	57	49	116	189
Mimomyia sp.	1	2	3	2	1
Ochlerotatus assamensis	1
Ochlerotatus finlaya	1
Ochlerotatus khazani	1
Ochlerotatus sp. - Niveus Group	5
Ochlerotatus vigilax				4
Toxorhynchites sp.	3
Tripteroides (Rah.) aranoides	1
Tripteroides (Trp.) sp.	3
Tripteroides (Trp.) sp.	1
Tripteroides (Trp.) sp. - Powelli group	2
Tripteroides aranoides			1	3
Tripteroides sp.	3
Tx. splendens, Tx. amboinensis						1
Uranotaenia (Pfc.) sp. - Ur. demeilloni	112
Uranotaenia (Pfc.) sp. - Ur. koli	4
Uranotaenia (Pfc.) sp. - Ur. lutescens	282	7			1	4
Uranotaenia (Pfc.) sp. - Ur. maxima		1
Uranotaenia (Pfc.) sp. - Ur. nivipleura	45				4
Uranotaenia (Pfc.) sp. - Ur. striklandi	3
Uranotaenia (Ura.) sp. - Ur. campestris	1
Uranotaenia (Ura.) sp. - Ur. lateralis			5		1	8
Uranotaenia (Ura.) sp. - Ur. longirostris						1
Uranotaenia (Ura.) sp. - Ur. metatarsata			19	1	9
Uranotaenia (Ura.) sp. - Ur. micans			47	2	31	11
Uranotaenia (Ura.) sp. - Ur. rampae				5	1	7
Uranotaenia (Ura.) sp. - Ur. subnormalis				2	1
Uranotaenia sp.	2694	92	24	18	19	54
